# Supplementary material for: Effects of Environmental Enrichment on Exposure to Human-Relevant Mixtures of Endocrine Disrupting Chemicals in Zebrafish
Source: Animals (Basel). 2024 Apr 25;14(9):1296. doi: 10.3390/ani14091296 (PMC11083384; doi:10.3390/ani14091296)
Supplement: Supplementary file 1 [file animals-14-01296-s001.zip]

Archive with 1 entries (1 files):
- animals-2848301-supplementary.pdf
